# Supplementary material for: Barriers and Factors Associated With Treatment Coverage of Severe Acute Malnutrition Among Children 6–59 Months in Agrarian and Pastoralist Areas of Ethiopia
Source: Matern Child Nutr. 2026 Jul 1;22(3):e70219. doi: 10.1111/mcn.70219 (PMC13320365; doi:10.1111/mcn.70219)
Supplement: Supplementary file 1 — Table S1: Technical Error of measurement standardization result. [file MCN-22-e70219-s002.xlsx]

## Sheet: Sheet1
Table S1: Technical Error of measurement standardization result
		Weight					Length					MUAC
Goup A		TEM precision	TEM accuracy	Comments	Outcome		TEM precision	TEM accuracy	Comments	Outcome		TEM precision	TEM accuracy	Comments	Outcome
	1	0.0547723	0.0552268		Accept		0.525833	0.951452		Accept		2.45967	4.36337		Accept
	2	0.31225	0.235903		Failed		0.693181	1.52855		Failed		3.1225	2.85114		Failed
	3	0.1	0.0710634		Accept		0.52345	1.35254		Accept		2.52982	3.61787		Accept
	4	0.0387298	0.0644205		Accept		0.539444	1.76575		Accept		2.88964	3.77081		Accept
	5	0.0447214	0.108858		Accept		0.470106	0.659515		Accept		2.85482	3.8793		Accept
	6	0.067082	0.0913783		Accept		0.554977	0.770493		Accept		2.83725	3.68225		Accept
	7	0.104881	0.103682		Accept		0.923309	0.880943		Failed		2.46982	3.65363		Accept
	8	0.0547723	0.0644205		Accept		0.631664	0.792818		Accept		3.26343	2.9528		Failed
	9	0.0418322	0.0595819		Accept		0.507937	0.633845		Accept		2.74773	3.13672		Accept
	10	0.05	0.0946044		Accept		0.600417	0.720528		Accept		2.83725	3.64952		Accept
Group B		TEM precision	TEM accuracy		Outcome		TEM precision	TEM accuracy	Comments	Outcome		TEM precision	TEM accuracy	Comments	Outcome
	1	0.091619	0.0554977		Accept		0.559464	0.819115		Accept		2.33452	3.10308		Accept
	2	0.1	0.0870632		Accept		0.604152	0.926202		Accept		3.27109	3.23823		Accept
	3	0.0894427	0.142056		Accept		0.642262	0.97977		Accept		2.1486	5.80129		Accept
	4	0.0894427	0.0691375		Accept		0.587792	0.903853		Accept		1.96214	4.64469		Accept
	5	0.084499	0.0773305		Accept		0.70746	1.08381		Accept		2.64575	4.60012		Accept
	6	0.0799166	0.170822		Accept		0.373497	0.831054		Accept		3.84057	3.98925		Failed
	7	0.0707107	0.0893308		Accept		0.750666	1.1583		Failed		2.46982	7.14144		Accept
	8	0.0632456	0.273276		Accept		0.576194	0.735085		Accept		0.5	3.77851		Accept
	9	0.348569	0.288756	Entry error	Accept		0.469042	0.765539		Accept		1.80278	9.19718		Accept
	10	0.122474	0.0968504		Accept		0.526783	0.920082		Accept		1.58114	2.32425		Accept
Group C		TEM precision	TEM accuracy		Outcome		TEM precision	TEM accuracy	Comments	Outcome		TEM precision	TEM accuracy	Comments	Outcome
	1	0.629285	0.621438	Entry error	Failed		0.590339	0.773282		Accept		2.69258	7.31741		Accept
	2	0.0894427	0.121594		Accept		0.118322	0.844846		Accept		3.04959	3.96037		Accept
	3	0.067082	0.124439		Accept		0.338378	0.660049		Accept		2.78388	4.29471		Accept
	4	0.0894427	0.116983		Accept		0.376829	0.512801		Accept		2.50998	5.14145		Accept
	5	0.033541	0.35789		Accept		0.611964	0.904801		Accept		2.38747	4.21717		Accept
	6	0.0707107	0.101415		Accept		0.439886	0.62671		Accept		1.46629	4.29354		Accept
	7	0.067082	0.142776		Accept		0.552721	0.391746		Accept		2.54951	4.92082		Accept
	8	0.0707107	0.152922		Accept		0.307409	0.770821		Accept		2.94109	4.41752		Accept
	9	0.067082	0.114826		Accept		0.162788	0.753606		Accept		2.39792	5.29287		Accept
	10	0.0894427	0.122004		Accept		0.518652	0.89948		Accept		2.70185	3.45897		Accept
Group D		TEM precision	TEM accuracy		Outcome		TEM precision	TEM accuracy	Comments	Outcome		TEM precision	TEM accuracy	Comments	Outcome
	1	0.0894427	1.59992		Accept		0.611555	0.636054		Accept		2.52982	4.14529		Accept
	2	0.568258	0.345759	Entry error	Accept		0.534322	0.842891		Accept		2.09762	3.10876		Accept
	3	0.0968246	0.176759		Accept		0.519134	0.731891		Accept		2.92404	3.09199		Accept
	4	0.11024	0.177343		Accept		0.555428	1.2471		Accept		3.20695	5.21574		Accept
	5	0.0812233	0.166279		Accept		0.328634	0.33025		Accept		2.25832	1.98555		Accept
	6	0.108653	0.183301		Accept		0.380132	0.740719		Accept		2.19089	3.624		Accept
	7	0.378227	0.282045	Entry error	Accept		0.829458	0.864445		Failed		4.79062	5.80038		Failed
	8	0.0493007	0.183188		Accept		0.600417	0.62663		Accept		1.78885	3.38724		Accept
	9	0.119315	0.183019		Accept		0.439886	0.657393		Accept		2.53969	3.20568		Accept
	10	0.0812233	0.187755		Accept		0.3755	0.59124		Accept		2.52982	2.67608		Accept
Note: The rows represent individual enumerators. TEM was assessed using precision and accuracy criteria. For precision, a round of measurements was accepted when the sum of squared differences between the measurer’s repeated measurements was less than two times that of the expert/reference measurer. For accuracy, a round was accepted when the sum of squared differences between the measurer and ex…
